# Supplementary material for: GSH-responsive nanovaccine triggers immunogenic cell death and potent memory T cell immunity for durable, recurrence-free tumor eradication
Source: Bioact Mater. 2026 Apr 30;64:135–58. doi: 10.1016/j.bioactmat.2026.04.025 (PMC13145900; doi:10.1016/j.bioactmat.2026.04.025)
Supplement: Multimedia component 1 [file mmc1.zip]

Archive with 3 entries (3 files):
- 6-Nanovaccine-Supplementary-R1-FINAL-Clear.docx
- Figures S1-S27.zip
- Table S1-S3-Note S1.docx
